# Supplementary material for: Expression of Concern: Ontological Differences in First Compared to Third Trimester Human Fetal Placental Chorionic Stem Cells
Source: PLoS One. 2025 Aug 1;20(8):e0329484. doi: 10.1371/journal.pone.0329484 (PMC12316261; doi:10.1371/journal.pone.0329484)
Supplement: S1 File — (ZIP) [file pone.0329484.s001.zip]

Archive with 21 entries (11 files):
- S1 File/
- S1 File/S1 File/
- S1 File/S1 File/Fig.1a/
- S1 File/S1 File/Fig.1a/Fig1A. eCSC cKIT images/
- S1 File/S1 File/Fig.1a/Fig1A. eCSC cKIT images/c-KIT eCSC.jpg
- S1 File/S1 File/Fig.1a/Fig1A. l-CSC cKIT images/
- S1 File/S1 File/Fig.1a/Fig1A. l-CSC cKIT images/Series035_z0.jpg
- S1 File/S1 File/Fig.1a/Fig1A. l-CSC cKIT images/Series078_z0.tif
- S1 File/S1 File/Fig.1a/Fig1A. l-CSC cKIT images/Series101_z0_ch00.tif
- S1 File/S1 File/Fig.1a/Fig1A. l-CSC cKIT images/Series101_z0_ch01.tif
- S1 File/S1 File/Fig.1b/
- S1 File/S1 File/Fig.1b/eCSC fig1b.tif
- S1 File/S1 File/Fig.1b/l-CSC fig1b.tif
- S1 File/S1 File/Fig.1c/
- S1 File/S1 File/Fig.1c/eCSC SRY.bmp
- S1 File/S1 File/Fig.1c/l-CSC SRY.TIF
- S1 File/S1 File/Fig.1d/
- S1 File/S1 File/Fig.1d/e-CSC/
- S1 File/S1 File/Fig.1d/e-CSC/Series061_z0.jpg
- S1 File/S1 File/Fig.1d/l-CSC/
- S1 File/S1 File/Fig.1d/l-CSC/l-CSC FISH in publication.jpg
