# Supplementary material for: Expression of Concern: Ontological Differences in First Compared to Third Trimester Human Fetal Placental Chorionic Stem Cells
Source: PLoS One. 2025 Aug 1;20(8):e0329484. doi: 10.1371/journal.pone.0329484 (PMC12316261; doi:10.1371/journal.pone.0329484)
Supplement: S2 File — (ZIP) [file pone.0329484.s002.zip]

Archive with 20 entries (18 files):
- S2 File - individual cropped images eCSC/
- S2 File - individual cropped images eCSC/individual cropped images eCSC/
- S2 File - individual cropped images eCSC/individual cropped images eCSC/Picture1.jpg
- S2 File - individual cropped images eCSC/individual cropped images eCSC/Picture11.jpg
- S2 File - individual cropped images eCSC/individual cropped images eCSC/Picture12.jpg
- S2 File - individual cropped images eCSC/individual cropped images eCSC/Picture13.jpg
- S2 File - individual cropped images eCSC/individual cropped images eCSC/Picture14.jpg
- S2 File - individual cropped images eCSC/individual cropped images eCSC/Picture15.jpg
- S2 File - individual cropped images eCSC/individual cropped images eCSC/Picture16.jpg
- S2 File - individual cropped images eCSC/individual cropped images eCSC/Picture17.jpg
- S2 File - individual cropped images eCSC/individual cropped images eCSC/Picture2.jpg
- S2 File - individual cropped images eCSC/individual cropped images eCSC/Picture20.jpg
- S2 File - individual cropped images eCSC/individual cropped images eCSC/Picture21.jpg
- S2 File - individual cropped images eCSC/individual cropped images eCSC/Picture22.jpg
- S2 File - individual cropped images eCSC/individual cropped images eCSC/Picture3.jpg
- S2 File - individual cropped images eCSC/individual cropped images eCSC/Picture4.jpg
- S2 File - individual cropped images eCSC/individual cropped images eCSC/Picture5.jpg
- S2 File - individual cropped images eCSC/individual cropped images eCSC/Picture6.jpg
- S2 File - individual cropped images eCSC/individual cropped images eCSC/Picture7.jpg
- S2 File - individual cropped images eCSC/individual cropped images eCSC/Picture8.jpg
