# Supplementary material for: Expression of Concern: Ontological Differences in First Compared to Third Trimester Human Fetal Placental Chorionic Stem Cells
Source: PLoS One. 2025 Aug 1;20(8):e0329484. doi: 10.1371/journal.pone.0329484 (PMC12316261; doi:10.1371/journal.pone.0329484)
Supplement: S3 File — (ZIP) [file pone.0329484.s003.zip]

Archive with 16 entries (14 files):
- S3 File - individual cropped images lCSC/
- S3 File - individual cropped images lCSC/individual cropped images lCSC/
- S3 File - individual cropped images lCSC/individual cropped images lCSC/Picture1.jpg
- S3 File - individual cropped images lCSC/individual cropped images lCSC/Picture10.jpg
- S3 File - individual cropped images lCSC/individual cropped images lCSC/Picture11.jpg
- S3 File - individual cropped images lCSC/individual cropped images lCSC/Picture12.jpg
- S3 File - individual cropped images lCSC/individual cropped images lCSC/Picture13.jpg
- S3 File - individual cropped images lCSC/individual cropped images lCSC/Picture14.jpg
- S3 File - individual cropped images lCSC/individual cropped images lCSC/Picture2.jpg
- S3 File - individual cropped images lCSC/individual cropped images lCSC/Picture3.jpg
- S3 File - individual cropped images lCSC/individual cropped images lCSC/Picture4.jpg
- S3 File - individual cropped images lCSC/individual cropped images lCSC/Picture5.jpg
- S3 File - individual cropped images lCSC/individual cropped images lCSC/Picture6.jpg
- S3 File - individual cropped images lCSC/individual cropped images lCSC/Picture7.jpg
- S3 File - individual cropped images lCSC/individual cropped images lCSC/Picture8.jpg
- S3 File - individual cropped images lCSC/individual cropped images lCSC/Picture9.jpg
