# Supplementary material for: Expression of Concern: Ontological Differences in First Compared to Third Trimester Human Fetal Placental Chorionic Stem Cells
Source: PLoS One. 2025 Aug 1;20(8):e0329484. doi: 10.1371/journal.pone.0329484 (PMC12316261; doi:10.1371/journal.pone.0329484)
Supplement: S4 File — (ZIP) [file pone.0329484.s004.zip]

Archive with 31 entries (29 files):
- S4 File - l-CSC 1/
- S4 File - l-CSC 1/l-CSC 1/
- S4 File - l-CSC 1/l-CSC 1/untitled034.tif
- S4 File - l-CSC 1/l-CSC 1/untitled035.tif
- S4 File - l-CSC 1/l-CSC 1/untitled036.tif
- S4 File - l-CSC 1/l-CSC 1/untitled037.tif
- S4 File - l-CSC 1/l-CSC 1/untitled038.tif
- S4 File - l-CSC 1/l-CSC 1/untitled039.tif
- S4 File - l-CSC 1/l-CSC 1/untitled040.tif
- S4 File - l-CSC 1/l-CSC 1/untitled041.tif
- S4 File - l-CSC 1/l-CSC 1/untitled042.tif
- S4 File - l-CSC 1/l-CSC 1/untitled043.tif
- S4 File - l-CSC 1/l-CSC 1/untitled044.tif
- S4 File - l-CSC 1/l-CSC 1/untitled045.tif
- S4 File - l-CSC 1/l-CSC 1/untitled046.tif
- S4 File - l-CSC 1/l-CSC 1/untitled047.tif
- S4 File - l-CSC 1/l-CSC 1/untitled048.tif
- S4 File - l-CSC 1/l-CSC 1/untitled049.tif
- S4 File - l-CSC 1/l-CSC 1/untitled050.tif
- S4 File - l-CSC 1/l-CSC 1/untitled051.tif
- S4 File - l-CSC 1/l-CSC 1/untitled052.tif
- S4 File - l-CSC 1/l-CSC 1/untitled053.tif
- S4 File - l-CSC 1/l-CSC 1/untitled054.tif
- S4 File - l-CSC 1/l-CSC 1/untitled055.tif
- S4 File - l-CSC 1/l-CSC 1/untitled056.tif
- S4 File - l-CSC 1/l-CSC 1/untitled057.tif
- S4 File - l-CSC 1/l-CSC 1/untitled058.tif
- S4 File - l-CSC 1/l-CSC 1/untitled059.tif
- S4 File - l-CSC 1/l-CSC 1/untitled060.tif
- S4 File - l-CSC 1/l-CSC 1/untitled061.tif
- S4 File - l-CSC 1/l-CSC 1/untitled062.tif
