# Supplementary material for: Expression of Concern: Ontological Differences in First Compared to Third Trimester Human Fetal Placental Chorionic Stem Cells
Source: PLoS One. 2025 Aug 1;20(8):e0329484. doi: 10.1371/journal.pone.0329484 (PMC12316261; doi:10.1371/journal.pone.0329484)
Supplement: S5 File — (ZIP) [file pone.0329484.s005.zip]

Archive with 25 entries (23 files):
- S5 File - l-CSC 2/
- S5 File - l-CSC 2/l-CSC 2/
- S5 File - l-CSC 2/l-CSC 2/untitled063.tif
- S5 File - l-CSC 2/l-CSC 2/untitled064.tif
- S5 File - l-CSC 2/l-CSC 2/untitled065.tif
- S5 File - l-CSC 2/l-CSC 2/untitled066.tif
- S5 File - l-CSC 2/l-CSC 2/untitled067.tif
- S5 File - l-CSC 2/l-CSC 2/untitled068.tif
- S5 File - l-CSC 2/l-CSC 2/untitled069.tif
- S5 File - l-CSC 2/l-CSC 2/untitled070.tif
- S5 File - l-CSC 2/l-CSC 2/untitled071.tif
- S5 File - l-CSC 2/l-CSC 2/untitled072.tif
- S5 File - l-CSC 2/l-CSC 2/untitled073.tif
- S5 File - l-CSC 2/l-CSC 2/untitled074.tif
- S5 File - l-CSC 2/l-CSC 2/untitled075.tif
- S5 File - l-CSC 2/l-CSC 2/untitled076.tif
- S5 File - l-CSC 2/l-CSC 2/untitled077.tif
- S5 File - l-CSC 2/l-CSC 2/untitled078.tif
- S5 File - l-CSC 2/l-CSC 2/untitled079.tif
- S5 File - l-CSC 2/l-CSC 2/untitled080.tif
- S5 File - l-CSC 2/l-CSC 2/untitled081.tif
- S5 File - l-CSC 2/l-CSC 2/untitled082.tif
- S5 File - l-CSC 2/l-CSC 2/untitled083.tif
- S5 File - l-CSC 2/l-CSC 2/untitled084.tif
- S5 File - l-CSC 2/l-CSC 2/untitled085.tif
