# Supplementary material for: Expression of Concern: Ontological Differences in First Compared to Third Trimester Human Fetal Placental Chorionic Stem Cells
Source: PLoS One. 2025 Aug 1;20(8):e0329484. doi: 10.1371/journal.pone.0329484 (PMC12316261; doi:10.1371/journal.pone.0329484)
Supplement: S6 File — (ZIP) [file pone.0329484.s006.zip]

Archive with 23 entries (21 files):
- S6 File - l-CSC 3/
- S6 File - l-CSC 3/l-CSC 3/
- S6 File - l-CSC 3/l-CSC 3/untitled086.tif
- S6 File - l-CSC 3/l-CSC 3/untitled087.tif
- S6 File - l-CSC 3/l-CSC 3/untitled088.tif
- S6 File - l-CSC 3/l-CSC 3/untitled089.tif
- S6 File - l-CSC 3/l-CSC 3/untitled090.tif
- S6 File - l-CSC 3/l-CSC 3/untitled091.tif
- S6 File - l-CSC 3/l-CSC 3/untitled092.tif
- S6 File - l-CSC 3/l-CSC 3/untitled093.tif
- S6 File - l-CSC 3/l-CSC 3/untitled094.tif
- S6 File - l-CSC 3/l-CSC 3/untitled095.tif
- S6 File - l-CSC 3/l-CSC 3/untitled096.tif
- S6 File - l-CSC 3/l-CSC 3/untitled097.tif
- S6 File - l-CSC 3/l-CSC 3/untitled098.tif
- S6 File - l-CSC 3/l-CSC 3/untitled099.tif
- S6 File - l-CSC 3/l-CSC 3/untitled100.tif
- S6 File - l-CSC 3/l-CSC 3/untitled101.tif
- S6 File - l-CSC 3/l-CSC 3/untitled102.tif
- S6 File - l-CSC 3/l-CSC 3/untitled103.tif
- S6 File - l-CSC 3/l-CSC 3/untitled104.tif
- S6 File - l-CSC 3/l-CSC 3/untitled105.tif
- S6 File - l-CSC 3/l-CSC 3/untitled106.tif
