# Supplementary material for: Expression of Concern: Ontological Differences in First Compared to Third Trimester Human Fetal Placental Chorionic Stem Cells
Source: PLoS One. 2025 Aug 1;20(8):e0329484. doi: 10.1371/journal.pone.0329484 (PMC12316261; doi:10.1371/journal.pone.0329484)
Supplement: S7 File — (ZIP) [file pone.0329484.s007.zip]

Archive with 6 entries (4 files):
- S7 File/
- S7 File/S7 File/
- S7 File/S7 File/Individual level data Fig 2b.xlsx
- S7 File/S7 File/Individual level data Fig 2c.xlsx
- S7 File/S7 File/Individual level data Fig 2d.xlsx
- S7 File/S7 File/Individual level data Fig 2e.xlsx
