# Supplementary material for: Expression of Concern: Ontological Differences in First Compared to Third Trimester Human Fetal Placental Chorionic Stem Cells
Source: PLoS One. 2025 Aug 1;20(8):e0329484. doi: 10.1371/journal.pone.0329484 (PMC12316261; doi:10.1371/journal.pone.0329484)
Supplement: S7 File — (ZIP) [file pone.0329484.s007.zip › S7 File/S7 File/Individual level data Fig 2b.xlsx]

## Sheet: Sheet1
eCSC 1	eCSC 2	eCSC 3	lCSC 1	lCSC 2	lCSC 3
12.3	15.2	20.256	38.661	16.94	19.615
12.5	17	15.562	18.525	19.143	26.988
16.3	15.6	15.414	18.745	13.919	29.247
13.9	16.2	17.234	20.947	15.562	25.454
15.9	16.7	21.799	24.08	15.115	21.031
11.9	14.9	16.913	14.311	22.723	37.709
17.8	14.6	16.447	12.44	15.325	29.65
14.8	16.3	12.754	22.027	13.383	23.26
16.6	12.5	14.963	25.831	14.84	20.166
11.4	15.9	9.981	19.669	15.766	26.92
29.5	16	14.933	35.301	20.166	27.985
14	14.4	18.388	25.761	42.03	29.184
11.8	16.1	16.722	20.596	34.745	21.376
18.2	19	14.466	26.458	12.826	24.485
15.8	14.4	16.913	27.734	16.695	19.708
15.3	16.9	18.854	20.059	18.363	23.122
21.3	17.2	13.418	18.938	20.592	18.854
14.2	14.3	18.037	12.836	16.251	19.143
15.9	13.1	20.458	24.88	29.074	23.514
14.1	11.1	14.466	21.757	21.118	25.238
18.6	12.6	22.173	26.32	15.766	23.956
20.1	14.4	16.94	28.876	21.226	19.119
24.8	18.6	20.256	22.978	16.251	29.449
13.3	13.9	12.574	29.592	18.037	31.605
15.3	17.3	16.223	32.788	17.782	20.098
14.1	12.9	20.988	36.306	33.825	25.02
16.5	13.4	14.561	20.925	14.592	33.825
16.6	13.5	14.561	19.669	20.166	26.92
14.1	21.9	18.561	26.715	22.561	21.483
20.4	12.8	14.84	23.214	16.94	33.184
10.8	17.1	18.264	26.042	20.098	36.901
17.4	15.9	15.325	15.994	14.623	20.966
14.9	16.9	13.519	21.798	17.234	25.256
14.1	10.8	26.093	23.929	27.375	27.789
24.9	13.3	15.824	33.078	21.226	23.956
20.9	14.4	14.933	24.88	19.215	23.899
13.5	14.3	20.324	37.161	14.371	16.695
28.5	13.2	16.502	28.971	16.279	22.501
28.5	12.3	18.463	33.732	15.325	24.372
21.2	17.4	17.445	23.292	22.723	32.135
20.7	19.4	17.234	31.195	21.673	33.798
22.4	13.9	13.002	24.806	15.115	25.74
16.8	10.1	16.695	26.867	12.242	20.636
16.9	16.4	16.695	23.096	21.483	18.561
15.9	16	28.374	21.965	14.211	21.376
12.5	13.1	19.119	28.623	16.279	24.928
19.4	12.5	16.279	31.485	13.687	16.722
16.2	15.6	23.899	25.69	21.376	25.256
11.8	15.7	16.279	29.638	20.098	17.101
12.4	17.3	11.551	28.19	20.098	27.341
17.4	13	15.325	16.248	27.375	28.933
16	16.2	13.787	12.977	21.799	25.74
15.9	17.3	12.861	18.818	22.008	35.794
14.7	12.9	15.444	18.352	15.562	26.784
16.4	14.3	17.549	31.844	19.215	30.858
16.9	15.2	17.313	32.83	18.561	21.118
16.1	15.7	14.211	18.818	17.782	26.25
16.1	13.5	17.859	32.495	29.742	29.074
13.2	11.8	17.313	25.207	14.211	22.008
16.1	14.8	17.627	32.186	36.938	27.739
19.2	12.7	14.339	24.325	28.695	11.669
21.6	16	14.466	15.086	19.143	28.679
17.3	14.3	18.138	21.012	22.317	26.302
17.6	13.4	13.919	15.532	20.256	16.025
17	11.7	22.963	26.612	26.093	17.207
17.7	16.6	20.324	24.137	16.025	22.943
17.4	13	15.91	25.954	17.627	30.003
18.7	12.3	16.447	39.856	27.871	19.961
21.2	20.5	28.423	17.541	17.782	17.234
20.1	17.3	30.23	15.793	24.428	11.825
22.7	17.3	12.861	24.88	27.871	33.184
19.1	12.2	12.242	22.978	27.207	25.4
16.5	10.5	20.988	21.965	23.668	32.064
14	10.6	12.464	22.274	19.708	30.606
	21	13.519	23.468	20.098	25.722
	14.1	13.919	24.437	39.007	18.037
	14.7	11.978	33.065	21.631	28.229
	16.5	10.34	24.88	21.82	38.453
	14.4	12.427	17.515	23.899	14.623
	10.5	11.978	28.702	16.695	16.722
	24	15.444	35.314	22.07	16.279
	14.8	16.695	23.564	16.502	10.34
	14.7	15.115	23.214	23.102	22.07
	13.9	13.787	29.638	16.335	24.127
	9.9	14.115	22.027	28.423	22.378
	13.2	22.317	21.965	25.4	28.933
	11.8	16.251	27.02	18.363	29.325
	13.7	26.51	28.623	25.722	14.623
	9.6	35.474	23.214	16.363	20.098
	13.3	14.963	23.852	23.975	42.16
	13.6	16.913	48.808	16.223	18.388
	11.1	18.163	26.578	20.324	26.441
	14.2	15.414	24.806	19.708	32.05
	15.7	18.388	32.001	19.215	27.838
	13.5	16.223	27.003	23.023	32.475
	14.9	19.238	15.648	38.071	35.833
	15.5	13.418	12.44	20.279	27.19
	11.8	15.562	17.2	32.699	45.022
	14.5	21.226	20.059	23.649	34.797
	15.1	14.84	22.027	40.332	23.975
	13.5	26.835	26.198	27.574	26.988
	12.1	30.858	22.938	17.445	31.677
	14.1	14.115	24.08	21.053	36.339
	13.7	12.092	25.458	27.375	36.276
	21.9	18.388	24.825	36.602	34.534
	16.1	19.238	20.596	19.684	15.766
	15.2	18.975	15.648	36.036	36.036
	12.2	15.562	23.929	21.841	18.264
	11.8	16.363	29.822	25.238	21.799
	14.9	25.651	25.831	24.928	30.888
	13.1	19.615	25.919	22.983	37.331
	17.2	14.339	41.192	15.325	17.445
	12.3	15.824	24.806	14.211	34.268
	17.3	12.242	20.127	13.281	34.468
	15.5	11.669	26.715	18.037	17.627
	15.2	17.575	23.214	18.037	19.357
	13.5	19.238	21.441	18.561	22.173
	17.5	15.679	14.311	11.472	21.799
	14.9	14.371	20.552	18.138	23.61
	15.4	16.251	20.485	12.574	16.502
	9	18.463	28.367	14.592	26.302
	17.7	24.485	28.335	21.161	22.173
	13.5	16.251	23.852	20.636	25.829
	11.6	19.119	23.057	18.138	28.758
	15.6	14.211	25.637	18.188	29.449
	18.2	18.927	22.355	23.279	24.818
	14.8	23.26	23.564	19.215	20.458
	13.9	18.927	20.418	17.549	27.375
	16.2	11.63	22.457	23.975	14.211
	12.6	12.242	21.525	18.782	20.075
	13	23.26	17.2	27.341	17.445
	15.2	12.861	29.065	44.068	21.567
	11.8	15.824	21.012	22.983	19.215
	17.9	14.84	20.217	16.223	22.803
	11.8	13.687	40.083	21.053	16.025
	10	15.679	36.828	22.501	34.481
	18.8	15.679	26.527	25.74	25.31
	16.1	18.854	37.161	21.226	30.003
	14.5	16.913	23.564	24.8	25.093
	15.6	15.414	17.279	21.053	41.505
	19.7	20.279	25.044	27.838	27.391
	14.4	15.414	25.261	21.799	20.279
	19.2	14.561	22.898	21.483	20.458
	12.3	20.966	18.328	23.975	29.137
	12.2	16.363	22.457	41.361	25.97
	12.9	19.357	27.02	42.452	20.966
	13.9	12.427	18.103	15.824	20.966
	13.7	14.871	22.253	24.855	36.901
	13.5	22.983	22.679	20.988	29.696
	16.9	18.927	20.925	24.485	28.519
	12.6	13.587	25.954	23.61	19.892
	15.2	14.933	22.679	26.371	23.279
	12.2	20.988	27.734	15.115	29.65
	13.5	21.053	31.471	20.256	20.878
	14.9	12.574	17.2	22.378	25.74
	12.3	18.037	16.663	21.567	15.325
	13.4	19.708	29.392	35.577	18.854
	14.7	21.226	27.321	12.861	21.226
	11.8	15.562	27.734	22.963	18.363
	15.9	18.388	28.766	15.91	27.92
	14.6	30.426	21.077	18.782	23.514
	14.5	10.9	22.918	30.23	33.879
	16.3	16.279	27.816	28.116	25.02
	15.5	17.234	24.53	25.238	26.25
	14.2	15.824	24.825	23.975	25.811
	14.2	15.414	22.918	21.82	39.007
	11.4	19.708	20.284	14.963	23.899
	14.4	26.005	19.576	18.388	34.745
	13.5	21.841	19.082	36.377	27.375
	10.5	24.372	32.495	14.339	24.855
	18.1	30.546	28.319	21.841	23.338
	20.5	20.966	32.001	27.207	22.07
	13.1	33.459	18.328	31.778	18.561
	16.4	14.466	27.338	18.188	27.056
	18.6	14.963	23.234	19.047	16.722
	16.9	18.854	19.319	28.758	21.799
	15.7	19.143	27.734	19.498	14.623
	13.8	18.463	26.783	13.919	26.441
	14.3	22.399	31.5	27.789	28.647
	13.5	17.627	33.325	22.235	31.835
	13.8	16.502	21.012	23.918	21.226
	13.7	17.313	29.19	22.501	20.525
	18.1	18.264	32.635	17.575	23.436
	16.5	40.58	25.261	17.313	37.393
	13.9	23.956	19.106	25.651	23.338
	20	20.878	19.177	24.203	20.458
	11.7	19.708	16.987	30.829	23.141
	15.1	21.118	28.702	18.782	29.074
	24	17.02	25.778	19.357	20.592
	13.9	18.188	26.389	16.335	16.025
	14	14.592	34.991	27.723	22.963
	12.7	13.687	36.067	22.723	31.124
	12.7	18.561	28.639	42.257	21.376
	14.3	37.818	21.631	43.598	19.215
	12.6	16.279	30.546	29.65	14.466
	9.9	21.376	17.2	22.008	25.238
	12.7	19.143	39.338	27.173	20.324
	14.5	15.295	21.965	22.803	21.483
	10.9	20.279	23.852	30.381	39.38
	13.6
AVERAGE	AVERAGE	AVERAGE	AVERAGE	AVERAGE	AVERAGE
17.1068	14.632	17.8379	24.8266	22.1261	25.0776
e-CSC AVERAGE			l-CSC AVERAGE
16.5256			24.0101
