# Supplementary material for: Expression of Concern: Ontological Differences in First Compared to Third Trimester Human Fetal Placental Chorionic Stem Cells
Source: PLoS One. 2025 Aug 1;20(8):e0329484. doi: 10.1371/journal.pone.0329484 (PMC12316261; doi:10.1371/journal.pone.0329484)
Supplement: S7 File — (ZIP) [file pone.0329484.s007.zip › S7 File/S7 File/Individual level data Fig 2c.xlsx]

## Sheet: Sheet1
Average Population Doubling Times
e-CSC	l-CSC
42.6244	63.5793
43.1968	215.248
39.5256	72.3146
53.0133	55.8767
48.3415	263.079
68.7481	72.1522
45.146	112.468
34.155	111.057
62.2762
Average e-CSC	Average l-CSC
48.5585	120.722
