# Supplementary material for: Expression of Concern: Ontological Differences in First Compared to Third Trimester Human Fetal Placental Chorionic Stem Cells
Source: PLoS One. 2025 Aug 1;20(8):e0329484. doi: 10.1371/journal.pone.0329484 (PMC12316261; doi:10.1371/journal.pone.0329484)
Supplement: S7 File — (ZIP) [file pone.0329484.s007.zip › S7 File/S7 File/Individual level data Fig 2d.xlsx]

## Sheet: summary
	cumulative population doublings				eCSC
Time* in culture (hours)	e-CSC 1	e-CSC 2	e-CSC 3	e-CSC 4	Mean
0	0	0	0	0	0
45.33	1.58496	1.80735	0.941106	2.42403	1.44447
139.67	2.09085	4.43263	3.65919	4.97657	3.39422
212	3.61442	5.77745	5.44997	6.1782	4.94728
306.5	5.61442	7.55004	8.77189	7.44124	7.31212
379.66	7.60234	9.01645	10.6594	9.11931	9.09274
498.58	9.88528	11.519	14.0745	10.1432	11.8262
570.91	10.3447	13.3194	16.0379	11.7281	13.234
640.75	11.0198	15.0707	17.6035	12.4937	14.5647
740.5	12.5854	15.8559	19.6508	13.6953	16.0307
835	12.9713	17.2782	20.4472	14.4608	16.8989
903	13.4429	18.0151	21.0856	14.5539	17.5145
998.25	14.0689	19.1128	22.0662		18.416
1075.25	14.89	19.7998	22.2168		18.9689
1166.5	15.145	19.9504	22.8145		19.3033
1234.75	14.9523	20.5353	23.0695		19.5191
1336	15.6166	20.5544	23.792		19.9877
1406.5	15.0316	20.4703	23.7678		19.7566
1499	14.6915	20.3618	23.83		19.6278
l-CSC	cumulative population doublings				l-CSC
Time (h)	l-CSC 1	l-CSC 2	l-CSC 3		Mean
0	0	0	0		0
96	0.82103	2.05889	2.32193		1.73395
189	1.61458	3.57827	4.24793		3.14692
264	1.87761	4.37182	5.78398		4.01114
340	2.10001	5.24629	6.87709		4.74113
432	1.89355	5.50932	7.49376		4.96555
504	1.70287	5.77235	8.01314		5.16279
579		5.50932	9.03698		7.27315
675		5.86546	10.2069		8.03619
768		6.1285	11.885		9.00674
837		6.266	11.8361		9.05104
913		5.71666	12.1074		8.91202

## Sheet: individual data
e-CSC 1
Passage	Cells Start	Number cells counted	Date	Time Trypsin	Time Finish	Total Time	PD	Doubling Time HRS	Mean DT	Standard Dev	Time in culture (hours)	Cumulative PD
7			2009-05-05		15				42.6244	9.93545	0	0
8	100000	300000	2009-05-07	12.15	12.45	45.25	1.58496	28.5496			45.25	1.58496
9	100000	142000	2009-05-11	11.15	11.45	94.5	0.505891	186.799			139.75	2.09085
10	100000	287500	2009-05-14	12	12.3	72.25	1.52356	47.4218			212	3.61442
11	150000	600000	2009-05-18	10.4	11.35	93.16	2	46.58			305.16	5.61442
12	300000	1190000	2009-05-21	12.45	13.15	73.16	1.98793	36.8022			378.32	7.60234
13	300000	1460000	2009-05-26	16	16.3	122.75	2.28293	53.7685			501.07	9.88528
14	300000	412500	2009-05-29	15.45	16.15	71.25	0.459432	155.083			572.32	10.3447
15	300000	479000	2009-06-01	12	12.3	67.75	0.675063	100.361			640.07	11.0198
16	300000	888000	2009-06-05	14.3	15	98	1.5656	62.5959			738.07	12.5854
17	300000	392000	2009-06-09	15	15.3	96	0.385891	248.775			834.07	12.9713
18	300000	416000	2009-06-12	11.15	12	67.75	0.471621	143.653			901.82	13.4429
19	300000	463000	2009-06-16	11.15	12	95.25	0.62605	152.144			997.07	14.0689
20	300000	530000	2009-06-19	17.3	18.15	77.5	0.82103	94.3936			1074.57	14.89
21	300000	358000	2009-06-23	13.3	14.15	91.25	0.254997	357.847			1165.82	15.145
22	300000	262500	2009-06-26	10.3	11	68.25	-0.192645	-354.278			1234.07	14.9523
23	262500	416000	2009-06-30	16.15	16.45	101.25	0.664266	152.424			1335.32	15.6166
24	300000	200000	2009-07-03	15.15	15.45	70.5	-0.584963	-120.521			1405.82	15.0316
25	200000	158000	2009-07-07	12.15	12.45	92.5	-0.340075	-271.998			1498.32	14.6915
e-CSC 2
Passage	Cells Start	Number cells counted	Date	Time Trypsin	Time Finish	Total Time	PD	Doubling Time HRS	Mean DT	Standard Dev	Time in culture (hours)	Cumulative PD
7			2009-05-05		15.4				43.1968	9.84865	0	0
8	100000	350000	2009-05-07	13	13.3	45.33	1.80735	25.0809			45.33	1.80735
9	100000	617000	2009-05-11	11.5	12.2	94.34	2.62527	35.9353			139.67	4.43263
10	100000	254000	2009-05-14	12.4	13.1	72.33	1.34483	53.7838			212	5.77745
11	150000	512500	2009-05-18	11.4	12.2	94.5	1.77259	53.3118			306.5	7.55004
12	300000	829000	2009-05-21	13.3	14.1	73.16	1.46641	49.8906			379.66	9.01645
13	300000	1700000	2009-05-26	13.05	13.5	118.92	2.5025	47.5205			498.58	11.519
14	300000	1045000	2009-05-29	14.1	14.4	72.33	1.80047	40.1729			570.91	13.3194
15	300000	1010000	2009-06-01	12.3	13	69.84	1.75132	39.8785			640.75	15.0707
16	300000	517000	2009-06-05	16.45	17.15	99.75	0.785202	127.037			740.5	15.8559
17	300000	804000	2009-06-09	15.45	16.15	94.5	1.42223	66.4448			835	17.2782
18	300000	500000	2009-06-12	12.15	12.45	68	0.736966	92.2703			903	18.0151
19	300000	642000	2009-06-16	12	12.3	95.25	1.09761	86.7794			998.25	19.1128
20	300000	483000	2009-06-19	17.3	18.15	77	0.687061	112.072			1075.25	19.7998
21	300000	333000	2009-06-23	13.3	14.15	91.25	0.15056	606.072			1166.5	19.9504
22	300000	450000	2009-06-26	10.3	11	68.25	0.584963	116.674			1234.75	20.5353
23	300000	304000	2009-06-30	16.15	16.45	101.25	0.0191088	5298.6			1336	20.5544
24	300000	283000	2009-07-03	15.15	15.45	70.5	-0.0841604	-837.686			1406.5	20.4703
25	283000	262500	2009-07-07	12.15	12.45	92.5	-0.108485	-852.655			1499	20.3618
e-CSC 3
Passage	Cells Start	Number cells counted	Date	Time Trypsin	Time Finish	Total Time	PD	Doubling Time HRS	Mean DT	Standard Dev	Time in culture (hours)	Cumulative PD
5			2009-05-05		16.25				39.5256	6.7673	0	0
6	100000	192000	2009-05-07	13	13.3	45.58	0.941106	48.4324			45.58	0.941106
7	100000	658000	2009-05-11	11.5	12.2	94.34	2.71809	34.7082			139.92	3.65919
8	100000	346000	2009-05-14	12.4	13.1	72.33	1.79077	40.3904			212.25	5.44997
9	150000	1500000	2009-05-18	11.4	12.2	94.5	3.32193	28.4473			306.75	8.77189
10	300000	1110000	2009-05-21	13.3	14.1	73.16	1.88753	38.7597			379.91	10.6594
11	300000	3200000	2009-05-26	13.05	13.5	118.92	3.41504	34.8225			498.83	14.0745
12	300000	1170000	2009-05-29	14.1	14.4	72.33	1.96347	36.8378			571.16	16.0379
13	300000	888000	2009-06-01	12.3	13	69.84	1.5656	44.6092			641	17.6035
14	300000	1240000	2009-06-05	16.45	17.15	99.75	2.04731	48.7226			740.75	19.6508
15	300000	521000	2009-06-09	15.45	16.15	94.5	0.796321	118.671			835.25	20.4472
16	300000	467000	2009-06-12	12.15	12.45	68	0.63846	106.506			903.25	21.0856
17	300000	592000	2009-06-16	12	12.3	95.25	0.980635	97.131			998.5	22.0662
18	300000	333000	2009-06-19	17.3	18.15	77	0.15056	511.425			1075.5	22.2168
19	300000	454000	2009-06-23	13.3	14.15	91.25	0.59773	152.661			1166.75	22.8145
20	300000	358000	2009-06-26	10.3	11	68.25	0.254997	267.65			1235	23.0695
21	300000	495000	2009-06-30	16.15	16.45	101.25	0.722466	140.145			1336.25	23.792
22	300000	295000	2009-07-03	15.15	15.45	70.5	-0.0242475	-2907.51			1406.75	23.7678
23	295000	308000	2009-07-07	12.15	12.45	92.5	0.0622154	1486.77			1499.25	23.83
e-CSC 4
Passage	Cells Start	Number cells counted	Date	Time Trypsin	Total Time	PD	Doubling Time HRS	Mean DT	Standard Dev	Time in culture (hours)	Cumulative PD
4			2010-09-24	16				53.0133	12.4476	0	0
5	300000	1610000	2010-09-28	16	96	2.42403	39.6035			96	2.42403
6	300000	1760000	2010-10-02	13	93	2.55254	36.4343			93	4.97657
7	300000	690000	2010-10-05	16	75	1.20163	62.415			168	6.1782
8	300000	720000	2010-10-08	20	76	1.26303	60.1725			244	7.44124
9	300000	960000	2010-10-12	16	92	1.67807	54.8248			336	9.11931
10	300000	610000	2010-10-15	16	72	1.02385	70.323			408	10.1432
11	300000	900000	2010-10-18	19	75	1.58496	47.3197			483	11.7281
12	300000	510000	2010-10-22	19	96	0.765535	125.403			579	12.4937
13	300000	690000	2010-10-26	16	93	1.20163	77.3946			672	13.6953
14	300000	510000	2010-10-29	13	69	0.765535	90.1331			741	14.4608
15	300000	320000	2010-11-01	17	76	0.0931094	816.244			817	14.5539
16	300000					#NUM!	#NUM!			817	#NUM!
17	300000					#NUM!	#NUM!			817	#NUM!
18	300000					#NUM!	#NUM!			817	#NUM!
19	300000					#NUM!	#NUM!			817	#NUM!
20	300000					#NUM!	#NUM!			817	#NUM!
21	300000					#NUM!	#NUM!			817	#NUM!
22	300000					#NUM!	#NUM!			817	#NUM!
23	300000					#NUM!	#NUM!			817	#NUM!
l-CSC 1
passage	Cells Start	Number cells counted	Date	Time Trypsin	Total Time	PD	Doubling Time HRS	Mean DT	Standard Dev	Time in culture (hours)	Cumulative PD
3			2010-09-24	16				215.25	115.708	0	0
4	300000	530000	2010-09-28	16	96	0.82	116.93			96	0.82
5	300000	520000	2010-10-02	13	93	0.79	117.2			189	1.61
6	300000	360000	2010-10-05	16	75	0.26	285.13			264	1.88
7	300000	350000	2010-10-08	20	76	0.22	341.74			340	2.1
8	300000	260000	2010-10-12	16	92	-0.21	-445.63			432	1.89
9	262500	230000	2010-10-15	16	72	-0.19	-377.59			504	1.7
10	300000		2010-10-18	19	75	#NUM!	#NUM!			579	#NUM!
11	300000		2010-10-22	19	96	#NUM!	#NUM!			675	#NUM!
12	300000		2010-10-26	16	93	#NUM!	#NUM!			768	#NUM!
13	300000		2010-10-29	13	69	#NUM!	#NUM!			837	#NUM!
14	300000		2010-11-01	17	76	#NUM!	#NUM!			913	#NUM!
15	300000					#NUM!	#NUM!			913	#NUM!
16	300000					#NUM!				913	#NUM!
17	300000					#NUM!	#NUM!			913	#NUM!
18	300000					#NUM!	#NUM!			913	#NUM!
19	300000					#NUM!	#NUM!			913	#NUM!
20	300000					#NUM!	#NUM!			913	#NUM!
20	300000					#NUM!	#NUM!			913	#NUM!
l-CSC 2
passage	Cells Start	Number cells counted	Date	Time Trypsin	Total Time	PD	Doubling Time HRS	Mean DT	Standard Dev	Time in culture (hours)	Cumulative PD
3			2010-09-24	16				72.31	22.278	0	0
4	300000	1250000	2010-09-28	16	96	2.06	46.63			96	2.06
5	300000	860000	2010-10-02	13	93	1.52	61.21			189	3.58
6	300000	520000	2010-10-05	16	75	0.79	94.51			264	4.37
7	300000	550000	2010-10-08	20	76	0.87	86.91			340	5.25
8	300000	360000	2010-10-12	16	92	0.26	349.76			432	5.51
9	300000	360000	2010-10-15	16	72	0.26	273.73			504	5.77
10	300000	250000	2010-10-18	19	75	-0.26	-285.13			579	5.51
11	250000	320000	2010-10-22	19	96	0.36	269.55			675	5.87
12	300000	360000	2010-10-26	16	93	0.26	353.57			768	6.13
13	300000	330000	2010-10-29	13	69	0.14	501.81			837	6.27
14	300000	205000	2010-11-01	17	76	-0.55	-138.35			913	5.72
15	205000					#NUM!	#NUM!			913	#NUM!
16	300000					#NUM!				913	#NUM!
17	300000					#NUM!	#NUM!			913	#NUM!
18	300000					#NUM!	#NUM!			913	#NUM!
19	300000					#NUM!	#NUM!			913	#NUM!
20	300000					#NUM!	#NUM!			913	#NUM!
21	300000					#NUM!	#NUM!			913	#NUM!
l-CSC 3
passage	Cells Start	Number cells counted	Date	Time Trypsin	Total Time	PD	Doubling Time HRS	Mean DT	Standard Dev	Time in culture (hours)	Cumulative PD
2			2010-09-24	16				59.82	15.186	0	0
3	300000	1500000	2010-09-28	16	96	2.32	41.34			96	2.32
4	300000	1140000	2010-10-02	13	93	1.93	48.29			189	4.25
5	300000	870000	2010-10-05	16	75	1.54	48.83			264	5.78
6	300000	640000	2010-10-08	20	76	1.09	69.53			340	6.88
7	300000	460000	2010-10-12	16	92	0.62	149.19			432	7.49
8	300000	430000	2010-10-15	16	72	0.52	138.63			504	8.01
9	300000	610000	2010-10-18	19	75	1.02	73.25			579	9.04
10	300000	675000	2010-10-22	19	96	1.17	82.06			675	10.21
11	300000	960000	2010-10-26	16	93	1.68	55.42			768	11.88
12	300000	290000	2010-10-29	13	69	-0.05	-1410.77			837	11.84
13	290000	350000	2010-11-01	17	76	0.27	280.13			913	12.11
14	300000					#NUM!	#NUM!			913	#NUM!
15	300000					#NUM!				913	#NUM!
16	300000					#NUM!	#NUM!			913	#NUM!
17	300000					#NUM!	#NUM!			913	#NUM!
18	300000					#NUM!	#NUM!			913	#NUM!
19	300000					#NUM!	#NUM!			913	#NUM!
20	300000					#NUM!	#NUM!			913	#NUM!
