# Supplementary material for: Expression of Concern: Ontological Differences in First Compared to Third Trimester Human Fetal Placental Chorionic Stem Cells
Source: PLoS One. 2025 Aug 1;20(8):e0329484. doi: 10.1371/journal.pone.0329484 (PMC12316261; doi:10.1371/journal.pone.0329484)
Supplement: S7 File — (ZIP) [file pone.0329484.s007.zip › S7 File/S7 File/Individual level data Fig 2e.xlsx]

## Sheet: summary
	Cumulative PD
Time in culture	e-CSC 1	e-CSC 2	e-CSC 3	e-CSC 4	Average e-CSC
0	0	0	0	0	0
48	0.395929	0.444165	0.881356	2.0282	0.937411
96	1.8606	1.04485	2.25749	3.75489	2.22946
144	3.61316	2.97124	3.30282	5.17098	3.76455
192	4.39232	4.0785	4.4646	5.63319	4.64215
240	4.36494	4.49016	4.99644	5.64992	4.87536
288	NE	4.53179	4.92949	5.61548	5.02559
	Cumulative PD
Time in culture	l-CSC 1	l-CSC 2	l-CSC 3	l-CSC 4	Average l-CSC
0	0	0	0	0	0
48	NE	NE	NE	0.617496	0.617496
96	NE	0.211504	0.845886	0.845886	0.634425
144	1.37119	0.452512	1.39593	2.85536	1.51875
192	1.98089	1.10962	1.65896	3.3557	2.02629
240	1.82889	2.09192	2.1867	3.84483	2.48809
288	1.43857	1.12711	2.39593	4.0212	2.2457
