# Supplementary material for: Expression of Concern: Ontological Differences in First Compared to Third Trimester Human Fetal Placental Chorionic Stem Cells
Source: PLoS One. 2025 Aug 1;20(8):e0329484. doi: 10.1371/journal.pone.0329484 (PMC12316261; doi:10.1371/journal.pone.0329484)
Supplement: S8 File — (ZIP) [file pone.0329484.s008.zip]

Archive with 65 entries (36 files):
- S8 File/
- S8 File/S8 File/
- S8 File/S8 File/Klf4/
- S8 File/S8 File/Klf4/eCSC/
- S8 File/S8 File/Klf4/eCSC/Klf4 eCSC.tif
- S8 File/S8 File/Klf4/eCSC/Klfe eCSC sc.tif
- S8 File/S8 File/Klf4/lCSC/
- S8 File/S8 File/Klf4/lCSC/KLF4 lCSC SC.tif
- S8 File/S8 File/Klf4/lCSC/KLF4 lCSC.jpg
- S8 File/S8 File/Nanog/
- S8 File/S8 File/Nanog/eCSC/
- S8 File/S8 File/Nanog/eCSC/Nanog CSC.tif
- S8 File/S8 File/Nanog/eCSC/Nanog eCSC SC.tif
- S8 File/S8 File/Nanog/lCSC/
- S8 File/S8 File/Nanog/lCSC/Nanog lCSC SC.tif
- S8 File/S8 File/Nanog/lCSC/Nanog lCSC.jpg
- S8 File/S8 File/Oct4/
- S8 File/S8 File/Oct4/eCSC/
- S8 File/S8 File/Oct4/eCSC/OCT4 eCSC SC.tif
- S8 File/S8 File/Oct4/eCSC/OCT4 eCSC.tif
- S8 File/S8 File/Oct4/lCSC/
- S8 File/S8 File/Oct4/lCSC/OCT4 lCSC SC.jpg
- S8 File/S8 File/Oct4/lCSC/OCT4 lCSC.jpg
- S8 File/S8 File/Rex1/
- S8 File/S8 File/Rex1/eCSC/
- S8 File/S8 File/Rex1/eCSC/Rex1 eCSC SC.tif
- S8 File/S8 File/Rex1/eCSC/Rex1 eCSC.tif
- S8 File/S8 File/Rex1/lCSC/
- S8 File/S8 File/Rex1/lCSC/Rex1 lCSC SC.jpg
- S8 File/S8 File/Rex1/lCSC/Rex1 lCSC.tif
- S8 File/S8 File/Sox2/
- S8 File/S8 File/Sox2/eCSC/
- S8 File/S8 File/Sox2/eCSC/Sox2 eCSC SC.jpg
- S8 File/S8 File/Sox2/eCSC/Sox2 eCSC.jpg
- S8 File/S8 File/Sox2/lCSC/
- S8 File/S8 File/Sox2/lCSC/Sox2 lCSC SC.tif
- S8 File/S8 File/Sox2/lCSC/Sox2 lCSC.tif
- S8 File/S8 File/SSEA-3/
- S8 File/S8 File/SSEA-3/eCSC/
- S8 File/S8 File/SSEA-3/eCSC/SSEA3 eCSC SC.tif
- S8 File/S8 File/SSEA-3/eCSC/SSEA3 eCSC.tif
- S8 File/S8 File/SSEA-3/lCSC/
- S8 File/S8 File/SSEA-3/lCSC/SSEA3 lCSC SC.tif
- S8 File/S8 File/SSEA-3/lCSC/SSEA3 lCSC.tif
- S8 File/S8 File/SSEA-4/
- S8 File/S8 File/SSEA-4/eCSC/
- S8 File/S8 File/SSEA-4/eCSC/SSEA4 eCSC SC.tif
- S8 File/S8 File/SSEA-4/eCSC/SSEA4 eCSC.tif
- S8 File/S8 File/SSEA-4/lCSC/
- S8 File/S8 File/SSEA-4/lCSC/Copy of Series172_z0.tif
- S8 File/S8 File/SSEA-4/lCSC/SSEA4 low res overlay (2).tif
- S8 File/S8 File/Tra-1-60/
- S8 File/S8 File/Tra-1-60/eCSC/
- S8 File/S8 File/Tra-1-60/eCSC/TRA-1-60 eCSC.tif
- S8 File/S8 File/Tra-1-60/eCSC/TRA1-1-60 eCSC SC.jpg
- S8 File/S8 File/Tra-1-60/lCSC/
- S8 File/S8 File/Tra-1-60/lCSC/TRA-1-60 lCSC SC.tif
- S8 File/S8 File/Tra-1-60/lCSC/TRA-1-60 lCSC.tif
- S8 File/S8 File/Tra-1-81/
- S8 File/S8 File/Tra-1-81/eCSC/
- S8 File/S8 File/Tra-1-81/eCSC/TRA-1-81 eCSC SC.tif
- S8 File/S8 File/Tra-1-81/eCSC/TRA-1-81 eCSC.tif
- S8 File/S8 File/Tra-1-81/lCSC/
- S8 File/S8 File/Tra-1-81/lCSC/TRA-1-81 lCSC SC.tif
- S8 File/S8 File/Tra-1-81/lCSC/TRA-1-81 lCSC.tif
